# Supplementary material for: Interpretable and accurate prediction models for metagenomics data
Source: Gigascience. 2020 Mar 9;9(3):giaa010. doi: 10.1093/gigascience/giaa010 (PMC7062144; doi:10.1093/gigascience/giaa010)
Supplement: giaa010_Supplemental_Files [file giaa010_supplemental_files.zip]

Archive with 2 entries (2 files):
- Predomics_Supplementary_Material_GigaScience_revised3.docx
- Supplementary_package_predomics_address.pdf
